# Supplementary material for: Rapid and easy detection of low-level resistance to vancomycin in methicillin-resistant Staphylococcus aureus by matrix-assisted laser desorption ionization time-of-flight mass spectrometry
Source: PLoS One. 2018 Mar 9;13(3):e0194212. doi: 10.1371/journal.pone.0194212 (PMC5844673; doi:10.1371/journal.pone.0194212)
Supplement: S1 Table — (XLSX) [file pone.0194212.s002.xlsx]

## Sheet: Table S1
	Table S1. HA-MRSA isolates sampled from 1987 to 2011
Strain	Phenotype	E-test VAN (µg/ml) 48 hours	hVISA screening	agr type	SCC mec type
T_5	hVISA	3	1.90×10-6	Type-III	Type-IV
T_6	hVISA	3	1.60×10-4	Type-III	Type-IV
T_7	VSSA	2	>1.0×10-8	NT	Type-II
T_8	hVISA	3	1.00×10-7	Type-III	Type-IV
T_9	hVISA	3	3.60×10-6	Type-III	Type-IV
T_16	hVISA	3	1.00×10-6	Type-III	Type-II
T_21	hVISA	3	7.00×10-7	NT	Type-II
T_22	VSSA	2	>1.0×10-8	Type-I	Type-I
T_34	hVISA	3	1.50×10-6	Type-II	Type-II
T_38	VSSA	2	>1.0×10-8	Type-II	Type-II
T_40	VSSA	2	>1.0×10-8	Type-II	Type-II
T_43	hVISA	3	1.70×10-5	Type-II	Type-II
T_45	hVISA	3	2.00×10-7	Type-II	Type-II
T_52	VSSA	2	>1.0×10-8	Type-II	Type-II
T_54	hVISA	3	3.00×10-7	Type-III	Type-IV
T_55	hVISA	3	1.20×10-6	Type-III	Type-IV
T_57	hVISA	3	1.00×10-7	Type-I	Type-I
T_60	hVISA	3	1.80×10-6	Type-II	Type-II
T_65	VSSA	1.5	>1.0×10-8	Type-II	Type-II
T_66	hVISA	3	4.20×10-6	Type-III	Type-IV
T_67	hVISA	3	2.60×10-6	Type-III	Type-IV
T_70	VSSA	2	>1.0×10-8	Type-I	Type-I
T_75	VSSA	2	>1.0×10-8	Type-I	Type-I
T_77	hVISA	3	7.00×10-7	Type-III	Type-IV
T_78	hVISA	2	5.00×10-7	Type-III	Type-IV
T_82	hVISA	3	8.00×10-7	Type-II	Type-II
T_91	hVISA	3	1.10×10-6	Type-III	Type-II
T_93	VSSA	2	>1.0×10-8	Type-II	Type-II
T_97	VSSA	2	>1.0×10-8	Type-II	Type-II
T_98	hVISA	2	2.70×10-5	Type-II	Type-II
T_101	VSSA	1.5	>1.0×10-8	Type-II	Type-II
T_103	hVISA	2	3.20×10-6	Type-III	Type-IV
T_104	hVISA	3	1.17×10-5	Type-II	Type-II
T_105	hVISA	2	4.00×10-7	Type-III	Type-IV
T_110	hVISA	3	3.48×10-5	Type-II	Type-II
T_116	VSSA	2	>1.0×10-8	Type-I	Type-I
T_118	hVISA	2	1.20×10-5	Type-II	Type-II
T_124	VSSA	2	>1.0×10-8	Type-II	Type-II
T_126	VSSA	2	>1.0×10-8	Type-II	Type-II
T_127	VSSA	2	>1.0×10-8	Type-II	Type-II
T_130	hVISA	2	5.30×10-6	Type-III	Type-IV
T_131	VSSA	2	>1.0×10-8	Type-III	Type-IV
T_134	hVISA	3	2.00×10-7	Type-I	Type-IV
T_135	hVISA	3	4.00×10-7	Type-I	Type-IV
T_136	hVISA	3	2.00×10-7	Type-I	Type-IV
T_140	hVISA	2	1.00×10-7	Type-I	Type-IV
T_145	hVISA	3	3.00×10-6	Type-III	Type-IV
T_146	hVISA	3	7.70×10-6	Type-II	Type-II
T_147	hVISA	3	8.00×10-7	Type-II	Type-II
T_150	hVISA	3	2.50×10-6	Type-II	Type-II
T_151	VSSA	2	>1.0×10-8	Type-I	Type-IV
T_153	VSSA	2	>1.0×10-8	Type-II	Type-II
T_158	hVISA	3	9.00×10-6	Type-II	Type-II
T_159	hVISA	3	6.20×10-6	Type-II	Type-II
T_160	hVISA	3	9.10×10-6	Type-II	Type-II
T_167	hVISA	2	8.40×10-6	Type-II	Type-II
MRSA3a	hVISA	2	4.20×10-7	NA	NA
MRSA5a	hVISA	3	8.70×10-7	NA	NA
MRSA81a	hVISA	2	6.70×10-7	NA	NA
MRSA84	hVISA	2	2.00×10-7	NA	NA
MRSA87	VSSA	1.5	>1.0×10-8	NA	NA
MRSA104	VSSA	2	>1.0×10-8	NA	NA
MRSA141	hVISA	2	3.30×10-6	NA	NA
MRSA143a	hVISA	3	5.00×10-7	NA	NA
MRSA145	VSSA	2	>1.0×10-8	NA	NA
MRSA147a	hVISA	2	8.00×10-7	NA	NA
MRSA149	VSSA	2	>1.0×10-8	NA	NA
MRSA221a	hVISA	3	1.10×10-6	NA	NA
MRSA222a	hVISA	1.5	1.30×10-7	NA	NA
MRSA223	VSSA	1	>1.0×10-8	NA	NA
MRSA236	VSSA	1	>1.0×10-8	NA	NA
MRSA239a	hVISA	3	5.30×10-7	NA	NA
MRSA241a	hVISA	3	5.42×10-6	NA	NA
MRSA246	VSSA	3	>1.0×10-8	NA	NA
MRSA249	VSSA	2	>1.0×10-8	NA	NA
MRSA257a	hVISA	3	1.04×10-7	NA	NA
MRSA284	VSSA	2	>1.0×10-8	NA	NA
MRSA311	VSSA	2	>1.0×10-8	NA	NA
MRSA312	VSSA	3	>1.0×10-8	NA	NA
MRSA348a	hVISA	3	4.10×10-8	NA	NA
MRSA353	VSSA	1	>1.0×10-8	NA	NA
MRSA354	VSSA	2	>1.0×10-8	NA	NA
MRSA373	VSSA	2	>1.0×10-8	NA	NA
MRSA423a	hVISA	1.5	1.00×10-7	NA	NA
MRSA435a	hVISA	2	2.10×10-7	NA	NA
MRSA459a	hVISA	1.5	3.80×10-7	NA	NA
MRSA489a	hVISA	3	5.36×10-7	NA	NA
MRSA502a	hVISA	2	2.76×10-7	NA	NA
MRSA532a	hVISA	3	8.12×10-6	NA	NA
MRSA533	hVISA	3	1.00×10-7	NA	NA
MRSA613a	hVISA	3	8.47×10-8	NA	NA
MRSA649a	hVISA	3	4.59×10-8	NA	NA
MRSA650a	hVISA	3	4.42×10-8	NA	NA
MRSA757a	hVISA	3	1.77×10-6	NA	NA
MRSA759	hVISA	3	2.50×10-6	NA	NA
MRSA762	hVISA	3	1.15×10-6	NA	NA
T_3	VISA	4		Type-III	Type-IV
T_11	VISA	4		Type-III	Type-IV
T_17	VISA	4		Type-II	Type-II
T_27	VISA	4		Type-II	Type-II
T_29	VISA	4		Type-II	Type-II
T_32	VISA	4		Type-II	Type-II
T_33	VISA	4		Type-II	Type-II
T_56	VISA	4		Type-Ⅰ	Type-IV
T_59	VISA	4		Type-II	Type-II
T_72	VISA	4		Type-II	Type-II
MRSA6	VISA	4		NA	NA
MRSA48	VISA	4		NA	NA
MRSA134	VISA	4		NA	NA
MRSA144	VISA	4		NA	NA
MRSA146	VISA	4		NA	NA
MRSA172	VISA	4		NA	NA
MRSA173	VISA	4		NA	NA
MRSA174	VISA	4		NA	NA
MRSA178	VISA	4		NA	NA
MRSA193	VISA	6		NA	NA
MRSA207	VISA	4		NA	NA
MRSA208	VISA	4		NA	NA
MRSA310	VISA	6		NA	NA
MRSA314	VISA	4		NA	NA
MRSA347	VISA	4		NA	NA
MRSA356	VISA	4		NA	NA
MRSA370	VISA	4		NA	NA
MRSA372	VISA	4		NA	NA
MRSA375	VISA	4		NA	NA
MRSA380	VISA	4		NA	NA
MRSA425	VISA	6		NA	NA
a, more than 2 colonies were picked up and tested.
NT: analyzed, but not determined
NA: not analyzed
For the definition of hVISA, see Materials and Methods.
